# Supplementary material for: Quantifying the Oral Cancer Public Awareness Deficit in Germany (2015–2023)
Source: Cancers (Basel). 2026 Apr 14;18(8):1236. doi: 10.3390/cancers18081236 (PMC13114737; doi:10.3390/cancers18081236)
Supplement: Supplementary file 1 [file cancers-18-01236-s001.zip]

Archive with 1 entries (1 files):
- cancers-4207736-supplementary.pdf
